# Supplementary material for: Sourcing Interchangeability in Commercial Chitosan: Focus on the Physical–Chemical Properties of Six Different Products and Their Impact on the Release of Antibacterial Agents
Source: Polymers (Basel). 2025 Mar 26;17(7):884. doi: 10.3390/polym17070884 (PMC11991257; doi:10.3390/polym17070884)
Supplement: Supplementary file 1 [file polymers-17-00884-s001.zip]

Archive with 1 entries (1 files):
- polymers-3515941-supplementary.pdf
